# Supplementary material for: Identification of Novel Host Interactors of Effectors Secreted by Salmonella and Citrobacter
Source: mSystems. 2016 Jul 12;1(4):e00032-15. doi: 10.1128/mSystems.00032-15 (PMC5069955; doi:10.1128/mSystems.00032-15)
Supplement: Table S1 [file sys004162037st1.xlsx]

## Sheet: Table S1
Table S1 - Identified Salmonella effector-host protein interactions. Salmonella effectors fused to SBP tags were submitted to co-affinity purifications using RAW 264.7 cell lysates and analyzed by liquid chromatography-tandem mass spectrometry. Quantitative analysis was performed with spectral counts and interactions were tested for significance using SAINT.
High confidence interactions			Bait Affinity purification				Control affinity purificaton
Bait protein	Prey	PreyGene	Spectral counts	Sum of Spectral counts	Average of Spectral counts	Number of Replicates	Spectral counts	Saint Score	Fold Change	BFDR
gtgA_1-170	tr|J3QMK6|J3QMK6_MOUSE	1700055N04Rik	7|6	13	6.5	2	0|0|0|0|0|0|0|0|0|0|0|0|0|0	1	65	0
SrfH	sp|Q99LE6|ABCF2_MOUSE	Abcf2	4|5|5|10	24	6	4	0|0|0|0|0|0|0|0|0|0|0|0|0|0	1	60	0
gtgA_1-170	tr|D6RFU2|D6RFU2_MOUSE	Abhd12	4|4	8	4	2	0|0|0|0|0|0|0|0|0|0|0|0|0|0	1	40	0
gtgA_1-170	sp|Q80VQ0|AL3B1_MOUSE	Aldh3b1;Aldh7	10|8	18	9	2	0|0|0|0|0|0|0|0|0|0|0|0|0|0	1	90	0
gtgA_1-170	sp|Q09200|B4GN1_MOUSE	B4galnt1;Galgt;Galgt1;Ggm2	12|14	26	13	2	0|0|0|0|0|0|0|0|0|0|0|0|0|0	1	130	0
gtgA_1-170	sp|Q9D0M3|CY1_MOUSE	Cyc1	6|9	15	7.5	2	0|0|0|0|0|0|0|0|0|0|0|0|0|0	1	75	0
gtgA_1-170	sp|Q8BMS1|ECHA_MOUSE	Hadha	64|11	75	37.5	2	0|0|0|0|0|0|0|0|0|0|1|1|0|0	1	37.5	0
gtgA_1-170	sp|Q9JKF1|IQGA1_MOUSE	Iqgap1	43|15	58	29	2	0|0|0|0|0|0|0|0|0|0|1|0|0|0	1	58	0
SseL	sp|P29595|NEDD8_MOUSE	Nedd8;Nedd-8	15|15|4|6	40	10	4	0|0|0|0	1	100	0
SrfH	sp|P12382|PFKAL_MOUSE	Pfkl;Pfk-l;Pfkb	8|12|7|6	33	8.25	4	0|0|0|0|0|0|0|0|0|0|0|0|0|0	1	82.5	0
SrfH	tr|Q8C605|Q8C605_MOUSE	Pfkp	9|13|16|12	50	12.5	4	0|0|0|0|0|0|0|0|0|0|0|0|0|0	1	125	0
gogA_1-228	sp|Q8CCF0|PRP31_MOUSE	Prpf31;Prp31	12|7	19	9.5	2	0|0|0|0|0|0|0|0|0|0|0|0|0|0	1	95	0
SseL	tr|E9Q9J0|E9Q9J0_MOUSE	Uba52	22|25|12|17	76	19	4	1|1|0|0	1	38	0
SseL	tr|E9Q5F6|E9Q5F6_MOUSE	Ubc	11|7|4|5	27	6.75	4	0|0|0|0	1	67.5	0
gtgA_1-170	sp|Q99LR1|ABD12_MOUSE	Abhd12	4|3	7	3.5	2	0|0|0|0|0|0|0|0|0|0|0|0|0|0	0.99	35	0
gtgA_1-170	sp|Q9QUJ7|ACSL4_MOUSE	Acsl4;Acs4;Facl4	4|3	7	3.5	2	0|0|0|0|0|0|0|0|0|0|0|0|0|0	0.99	35	0
gtgA_1-170	sp|Q80VA0|GALT7_MOUSE	Galnt7	3|8	11	5.5	2	0|0|0|0|0|0|0|0|0|0|0|0|0|0	0.99	55	0
gtgA_1-170	sp|Q8BWM0|PGES2_MOUSE	Ptges2;Gbf1;Pges2	3|3	6	3	2	0|0|0|0|0|0|0|0|0|0|0|0|0|0	0.99	30	0
gtgA_1-170	sp|O88967|YMEL1_MOUSE	Yme1l1	3|6	9	4.5	2	0|0|0|0|0|0|0|0|0|0|0|0|0|0	0.99	45	0
SrfH	sp|Q9R0N0|GALK1_MOUSE	Galk1;Galk;Glk	2|5|4|4	15	3.75	4	0|0|0|0|0|0|0|0|0|0|0|0|0|0	0.98	37.5	0
SseL	sp|P50543|S10AB_MOUSE	S100a11;S100c	3|2|4|4	13	3.25	4	0|0|0|0	0.98	32.5	0
SrfH	sp|Q8CGC7|SYEP_MOUSE	Eprs;Qprs	2|2|3|5	12	3	4	0|0|0|0|0|0|0|0|0|0|0|0|0|0	0.97	30	0.01
gtgA_1-170	sp|Q99P91|GPNMB_MOUSE	Gpnmb;Dchil;Hgfin;Nmb	9|2	11	5.5	2	0|0|0|0|0|0|0|0|0|0|0|0|0|0	0.97	55	0
SrfH	sp|Q99LP6|GRPE1_MOUSE	Grpel1	4|4|2|2	12	3	4	0|0|0|0|0|0|0|0|0|0|0|0|0|0	0.97	30	0
gtgA_1-170	sp|O70503|DHB12_MOUSE	Hsd17b12;Kik1	7|2	9	4.5	2	0|0|0|0|0|0|0|0|0|0|0|0|0|0	0.97	45	0
spvC_1-226	sp|Q99N69|LPXN_MOUSE	Lpxn	4|2	6	3	2	0|0|0|0|0|0|0|0|0|0|0|0|0|0	0.97	30	0
gtgA_1-170	sp|Q80UM7|MOGS_MOUSE	Mogs;Gcs1	8|2	10	5	2	0|0|0|0|0|0|0|0|0|0|0|0|0|0	0.97	50	0
gtgA_1-170	tr|A2ACG7|A2ACG7_MOUSE	Rpn2	4|2	6	3	2	0|0|0|0|0|0|0|0|0|0|0|0|0|0	0.97	30	0
gtgA_1-170	tr|D6REF7|D6REF7_MOUSE	Sgpl1	9|2	11	5.5	2	0|0|0|0|0|0|0|0|0|0|0|0|0|0	0.97	55	0
gtgA_1-170	sp|Q8BH59|CMC1_MOUSE	Slc25a12;Aralar1	8|2	10	5	2	0|0|0|0|0|0|0|0|0|0|0|0|0|0	0.97	50	0
gtgA_1-170	sp|Q922Q8|LRC59_MOUSE	Lrrc59	2|3	5	2.5	2	0|0|0|0|0|0|0|0|0|0|0|0|0|0	0.96	25	0.01
gtgA_1-170	sp|Q9QXX4|CMC2_MOUSE	Slc25a13;Aralar2	3|2	5	2.5	2	0|0|0|0|0|0|0|0|0|0|0|0|0|0	0.96	25	0.01
gtgA_1-170	sp|Q9CY50|SSRA_MOUSE	Ssr1	2|3	5	2.5	2	0|0|0|0|0|0|0|0|0|0|0|0|0|0	0.96	25	0.01
gtgA_1-170	tr|F7D3P8|F7D3P8_MOUSE	Atp5o	2|2	4	2	2	0|0|0|0|0|0|0|0|0|0|0|0|0|0	0.94	20	0.01
gtgA_1-170	sp|Q61334|BAP29_MOUSE	Bcap29;Bap29	2|2	4	2	2	0|0|0|0|0|0|0|0|0|0|0|0|0|0	0.94	20	0.01
gtgA_1-170	tr|G3X9L6|G3X9L6_MOUSE	Gm10250;mCG_55033	2|2	4	2	2	0|0|0|0|0|0|0|0|0|0|0|0|0|0	0.94	20	0.01
gtgA_1-170	tr|Q5SX46|Q5SX46_MOUSE	Slc25a11	2|2	4	2	2	0|0|0|0|0|0|0|0|0|0|0|0|0|0	0.94	20	0.01
gtgA_1-170	sp|Q78IK2|USMG5_MOUSE	Usmg5;Dapit	2|2	4	2	2	0|0|0|0|0|0|0|0|0|0|0|0|0|0	0.94	20	0.01
SseL	tr|B1AXW6|B1AXW6_MOUSE	Prdx1	2|4|4|5	15	3.75	4	0|0|1|0	0.92	15	0.01
gtgE	sp|P25911|LYN_MOUSE	Lyn	3|2|0|2|3|4	14	2.33	6	0|0|0|0|0|0|0|0|0|0|0|0|0|0	0.81	23.33	0.03
SrfH	tr|D3YVN7|D3YVN7_MOUSE	Gm9755;mCG_1048875	5|1|6|8	20	5	4	0|0|0|0|0|0|0|0|0|0|0|0|0|0	0.75	50	0.03
SrfH	sp|Q8BH59|CMC1_MOUSE	Slc25a12;Aralar1	4|1|8|14	27	6.75	4	0|0|0|0|0|0|0|0|0|0|0|0|0|0	0.75	67.5	0.03
SrfH	sp|Q9EPU0|RENT1_MOUSE	Upf1;Rent1	4|1|6|6	17	4.25	4	0|0|0|0|0|0|0|0|0|0|0|0|0|0	0.75	42.5	0.04
SrfH	sp|P45952|ACADM_MOUSE	Acadm	1|2|3|4	10	2.5	4	0|0|0|0|0|0|0|0|0|0|0|0|0|0	0.73	25	0.04
SrfH	sp|P63037|DNJA1_MOUSE	Dnaja1;Dnaj2;Hsj2;Hspf4	3|2|0|3	8	2	4	0|0|0|0|0|0|0|0|0|0|0|0|0|0	0.73	20	0.05
SrfH	tr|Q91VA7|Q91VA7_MOUSE	Idh3b;mCG_9915	2|1|3|4	10	2.5	4	0|0|0|0|0|0|0|0|0|0|0|0|0|0	0.73	25	0.04
SrfH	sp|P63085|MK01_MOUSE	Mapk1;Erk2;Mapk;Prkm1	1|3|3|2	9	2.25	4	0|0|0|0|0|0|0|0|0|0|0|0|0|0	0.73	22.5	0.05
SrfH	sp|P43247|MSH2_MOUSE	Msh2	2|1|3|4	10	2.5	4	0|0|0|0|0|0|0|0|0|0|0|0|0|0	0.73	25	0.04
SseL	tr|G3X9V0|G3X9V0_MOUSE	Psme2;mCG_22048	2|0|3|11	16	4	4	0|0|0|0	0.73	40	0.02
SseL	sp|Q8BK67|RCC2_MOUSE	Rcc2;Kiaa1470	2|4|1|3	10	2.5	4	0|0|0|0	0.73	25	0.02
SrfH	sp|Q9WUM5|SUCA_MOUSE	Suclg1	0|2|2|3	7	1.75	4	0|0|0|0|0|0|0|0|0|0|0|0|0|0	0.72	17.5	0.06
SseL	sp|P14069|S10A6_MOUSE	S100a6;Cacy	2|2|0|2	6	1.5	4	0|0|0|0	0.7	15	0.09
SseL	sp|P10639|THIO_MOUSE	Txn;Txn1	2|2|0|2	6	1.5	4	0|0|0|0	0.7	15	0.09
sspH1	tr|D6RH37|D6RH37_MOUSE	Pkn1	12|8|1|7|4|1	33	5.5	6	0|0|0|0|0|0|0|0|0|0|0|0|0|0	0.67	55	0.08
gtgE	tr|K3W4Q9|K3W4Q9_MOUSE	Gopc	3|6|0|1|2|2	14	2.33	6	0|0|0|0|0|0|0|0|0|0|0|0|0|0	0.64	23.33	0.1
Lower confidence interactions			Bait Affinity purification				Control affinity purificaton
Bait protein	Prey	PreyGene	Spectral counts	Sum of Spectral counts	Average of Spectral counts	Number of Replicates	Spectral counts	Saint Score	Fold Change	BFDR
CigR	sp|Q64525|H2B2B_MOUSE	Hist2h2bb	3|2|0|0	5	1.25	4	0|0|0|0|0|0|0|0|0|0|0|0|0|0	0.48	12.5	0.26
CigR	sp|P68433|H31_MOUSE	Hist1h3a;H3a;;Hist1h3g;H3.1-221;H3g;;Hist1h3h;H3.1-291;H3h;;Hist1h3i;H3.1-I;H3i	6|2|0|0	8	2	4	0|0|0|0|0|0|0|0|0|0|0|0|0|0	0.48	20	0.24
CigR_64-159	sp|P68433|H31_MOUSE	Hist1h3a;H3a;;Hist1h3g;H3.1-221;H3g;;Hist1h3h;H3.1-291;H3h;;Hist1h3i;H3.1-I;H3i	4|0	4	2	2	0|0|0|0|0|0|0|0|0|0|0|0|0|0	0.5	20	0.17
gogA_1-228	tr|Q3UDD3|Q3UDD3_MOUSE	Poldip3	2|0	2	1	2	0|0|0|0|0|0|0|0|0|0|0|0|0|0	0.47	10	0.27
gogA_1-228	sp|Q8BG07|PLD4_MOUSE	Pld4	2|0	2	1	2	0|0|0|0|0|0|0|0|0|0|0|0|0|0	0.47	10	0.27
gogA_1-228	sp|Q99P91|GPNMB_MOUSE	Gpnmb;Dchil;Hgfin;Nmb	2|0	2	1	2	0|0|0|0|0|0|0|0|0|0|0|0|0|0	0.47	10	0.27
gtgA_1-170	sp|Q9ERD7|TBB3_MOUSE	Tubb3	1|1	2	1	2	0|0|0|0|0|0|0|0|0|0|0|0|0|0	0	10	0.79
gtgA_1-170	tr|Q8C8G3|Q8C8G3_MOUSE	Tmem135;mCG_15145	2|1	3	1.5	2	0|0|0|0|0|0|0|0|0|0|0|0|0|0	0.47	15	0.27
gtgA_1-170	tr|Q52L67|Q52L67_MOUSE	Tecr;Gpsn2	1|2	3	1.5	2	0|0|0|0|0|0|0|0|0|0|0|0|0|0	0.47	15	0.27
gtgA_1-170	sp|Q64310|SURF4_MOUSE	Surf4;Surf-4	2|1	3	1.5	2	0|0|0|0|0|0|0|0|0|0|0|0|0|0	0.47	15	0.27
gtgA_1-170	tr|F6ZKZ3|F6ZKZ3_MOUSE	Sqrdl	3|0	3	1.5	2	0|0|0|0|0|0|0|0|0|0|0|0|0|0	0.49	15	0.21
gtgA_1-170	sp|P97363|SPTC2_MOUSE	Sptlc2;Lcb2	2|0	2	1	2	0|0|0|0|0|0|0|0|0|0|0|0|0|0	0.47	10	0.27
gtgA_1-170	sp|Q61263|SOAT1_MOUSE	Soat1;Acact	5|1	6	3	2	0|0|0|0|0|0|0|0|0|0|0|0|0|0	0.5	30	0.15
gtgA_1-170	tr|A0A087WNN8|A0A087WNN8_MOUSE	Soat1	4|0	4	2	2	0|0|0|0|0|0|0|0|0|0|0|0|0|0	0.5	20	0.17
gtgA_1-170	sp|P17809|GTR1_MOUSE	Slc2a1;Glut-1;Glut1	1|1	2	1	2	0|0|0|0|0|0|0|0|0|0|0|0|0|0	0	10	0.79
gtgA_1-170	sp|P51881|ADT2_MOUSE	Slc25a5;Ant2	39|18	57	28.5	2	0|0|2|0|0|0|1|0|2|2|4|3|3|2	1	8.14	0
gtgA_1-170	sp|P48962|ADT1_MOUSE	Slc25a4;Anc1;Ant1	1|2	3	1.5	2	0|0|0|0|0|0|0|0|0|0|0|0|0|0	0.47	15	0.27
gtgA_1-170	sp|Q8VEM8|MPCP_MOUSE	Slc25a3	2|1	3	1.5	2	0|0|0|0|0|0|0|0|0|0|0|0|0|0	0.47	15	0.27
gtgA_1-170	sp|Q9D6M3|GHC1_MOUSE	Slc25a22;Gc1	2|0	2	1	2	0|0|0|0|0|0|0|0|0|0|0|0|0|0	0.47	10	0.27
gtgA_1-170	tr|V9GXX9|V9GXX9_MOUSE	Slc25a12	2|0	2	1	2	0|0|0|0|0|0|0|0|0|0|0|0|0|0	0.47	10	0.27
gtgA_1-170	sp|Q9CR62|M2OM_MOUSE	Slc25a11	3|0	3	1.5	2	0|0|0|0|0|0|0|0|0|0|0|0|0|0	0.49	15	0.21
gtgA_1-170	sp|Q8JZU2|TXTP_MOUSE	Slc25a1	2|0	2	1	2	0|0|0|0|0|0|0|0|0|0|0|0|0|0	0.47	10	0.27
gtgA_1-170	tr|D3Z1Z3|D3Z1Z3_MOUSE	Sgpl1	4|0	4	2	2	0|0|0|0|0|0|0|0|0|0|0|0|0|0	0.5	20	0.17
gtgA_1-170	tr|Q3U4F0|Q3U4F0_MOUSE	Sfxn3	2|0	2	1	2	0|0|0|0|0|0|0|0|0|0|0|0|0|0	0.47	10	0.27
gtgA_1-170	tr|A2ATT9|A2ATT9_MOUSE	Sec61a2	1|1	2	1	2	0|0|0|0|0|0|0|0|0|0|0|0|0|0	0	10	0.79
gtgA_1-170	sp|P61620|S61A1_MOUSE	Sec61a1;Sec61a	4|4	8	4	2	0|0|1|0|0|0|0|0|0|0|0|0|0|0	0.92	8	0.01
gtgA_1-170	sp|Q9EP69|SAC1_MOUSE	Sacm1l;Kiaa0851;Sac1	1|1	2	1	2	0|0|0|0|0|0|0|0|0|0|0|0|0|0	0	10	0.79
gtgA_1-170	tr|Q91V55|Q91V55_MOUSE	Rps5;mCG_22552	1|22	23	11.5	2	0|0|0|0|0|0|0|0|0|0|0|0|1|1	0.5	11.5	0.13
gtgA_1-170	sp|Q9JJI8|RL38_MOUSE	Rpl38	4|4	8	4	2	0|0|0|1|1|0|0|0|0|1|1|0|0|0	0.62	4	0.1
gtgA_1-170	sp|P14685|PSMD3_MOUSE	Psmd3;P91a;Tstap91a	0|2	2	1	2	0|0|0|0|0|0|0|0|0|0|0|0|0|0	0.47	10	0.27
gtgA_1-170	tr|F7B7L8|F7B7L8_MOUSE	Psmd3	0|5	5	2.5	2	0|0|0|0|0|0|0|0|0|0|0|0|0|0	0.5	25	0.15
gtgA_1-170	tr|D3Z3S1|D3Z3S1_MOUSE	Preb;mCG_23495	2|1	3	1.5	2	0|0|0|0|0|0|0|0|0|0|0|0|0|0	0.47	15	0.27
gtgA_1-170	tr|D6RH37|D6RH37_MOUSE	Pkn1	0|2	2	1	2	0|0|0|0|0|0|0|0|0|0|0|0|0|0	0.47	10	0.27
gtgA_1-170	tr|B7ZC19|B7ZC19_MOUSE	Pigt	1|1	2	1	2	0|0|0|0|0|0|0|0|0|0|0|0|0|0	0	10	0.79
gtgA_1-170	sp|Q6PD26|PIGS_MOUSE	Pigs	5|0	5	2.5	2	0|0|0|0|0|0|0|0|0|0|0|0|0|0	0.5	25	0.15
gtgA_1-170	sp|O35129|PHB2_MOUSE	Phb2;Bap;Bcap37;Rea	0|3	3	1.5	2	0|0|0|0|0|0|0|0|0|0|0|0|0|0	0.49	15	0.21
gtgA_1-170	sp|P67778|PHB_MOUSE	Phb	0|3	3	1.5	2	0|0|0|0|0|0|0|0|0|0|0|0|0|0	0.49	15	0.21
gtgA_1-170	sp|Q8BHF7|PGPS1_MOUSE	Pgs1;Saf	2|1	3	1.5	2	0|0|0|0|0|0|0|0|0|0|0|0|0|0	0.47	15	0.27
gtgA_1-170	tr|F8WI04|F8WI04_MOUSE	Pgs1	2|0	2	1	2	0|0|0|0|0|0|0|0|0|0|0|0|0|0	0.47	10	0.27
gtgA_1-170	tr|Q8C605|Q8C605_MOUSE	Pfkp	2|1	3	1.5	2	0|0|0|0|0|0|0|0|0|0|0|0|0|0	0.47	15	0.27
gtgA_1-170	sp|P12382|PFKAL_MOUSE	Pfkl;Pfk-l;Pfkb	1|1	2	1	2	0|0|0|0|0|0|0|0|0|0|0|0|0|0	0	10	0.79
gtgA_1-170	tr|D6RFQ2|D6RFQ2_MOUSE	Pex11b	4|1	5	2.5	2	0|0|0|0|0|0|0|0|0|0|0|0|0|0	0.5	25	0.17
gtgA_1-170	sp|Q9DCT2|NDUS3_MOUSE	Ndufs3	2|0	2	1	2	0|0|0|0|0|0|0|0|0|0|0|0|0|0	0.47	10	0.27
gtgA_1-170	sp|Q91VD9|NDUS1_MOUSE	Ndufs1	2|0	2	1	2	0|0|0|0|0|0|0|0|0|0|0|0|0|0	0.47	10	0.27
gtgA_1-170	sp|A2AIL4|NDUF6_MOUSE	Ndufaf6	4|0	4	2	2	0|0|0|0|0|0|0|0|0|0|0|0|0|0	0.5	20	0.17
gtgA_1-170	sp|Q9DC69|NDUA9_MOUSE	Ndufa9	1|2	3	1.5	2	0|0|0|0|0|0|0|0|0|0|0|0|0|0	0.47	15	0.27
gtgA_1-170	tr|G3X8Y3|G3X8Y3_MOUSE	Naa15;Narg1;mCG_22170	0|3	3	1.5	2	0|0|0|0|0|0|0|0|0|0|0|0|0|0	0.49	15	0.21
gtgA_1-170	tr|A0A0A6YXF4|A0A0A6YXF4_MOUSE	Naa15	0|2	2	1	2	0|0|0|0|0|0|0|0|0|0|0|0|0|0	0.47	10	0.27
gtgA_1-170	sp|Q9WTI7|MYO1C_MOUSE	Myo1c	0|6	6	3	2	0|0|0|0|0|0|0|0|0|0|0|0|0|0	0.5	30	0.14
gtgA_1-170	tr|F8WHY8|F8WHY8_MOUSE	Mta1	0|2	2	1	2	0|0|0|0|0|0|0|0|0|0|0|0|0|0	0.47	10	0.27
gtgA_1-170	sp|Q8CGK3|LONM_MOUSE	Lonp1;Prss15	2|0	2	1	2	0|0|0|0|0|0|0|0|0|0|0|0|0|0	0.47	10	0.27
gtgA_1-170	tr|F8VQ29|F8VQ29_MOUSE	Iqgap3	1|2	3	1.5	2	0|0|0|0|0|0|0|0|0|0|0|0|0|0	0.47	15	0.27
gtgA_1-170	tr|Q3UQP1|Q3UQP1_MOUSE	Iqgap3	0|2	2	1	2	0|0|0|0|0|0|0|0|0|0|0|0|0|0	0.47	10	0.27
gtgA_1-170	tr|D3YXU1|D3YXU1_MOUSE	Hadhb	15|3	18	9	2	0|0|0|0|0|0|0|1|0|0|0|0|0|1	0.67	9	0.08
gtgA_1-170	tr|Q9D034|Q9D034_MOUSE	Gna13	1|1	2	1	2	0|0|0|0|0|0|0|0|0|0|0|0|0|0	0	10	0.79
gtgA_1-170	sp|P20491|FCERG_MOUSE	Fcer1g;Fce1g	1|1	2	1	2	0|0|0|0|0|0|0|0|0|0|0|0|0|0	0	10	0.79
gtgA_1-170	sp|Q922J9|FACR1_MOUSE	Far1;Mlstd2	1|2	3	1.5	2	0|0|0|0|0|0|0|0|0|0|0|0|0|0	0.47	15	0.27
gtgA_1-170	tr|D3Z5W6|D3Z5W6_MOUSE	Far1	0|2	2	1	2	0|0|0|0|0|0|0|0|0|0|0|0|0|0	0.47	10	0.27
gtgA_1-170	sp|Q920L1|FADS1_MOUSE	Fads1	1|1	2	1	2	0|0|0|0|0|0|0|0|0|0|0|0|0|0	0	10	0.79
gtgA_1-170	sp|Q9JHU4|DYHC1_MOUSE	Dync1h1;Dhc1;Dnch1;Dnchc1;Dyhc	0|2	2	1	2	0|0|0|0|0|0|0|0|0|0|0|0|0|0	0.47	10	0.27
gtgA_1-170	tr|F8WII3|F8WII3_MOUSE	Dpm1	2|1	3	1.5	2	0|0|0|0|0|0|0|0|0|0|0|0|0|0	0.47	15	0.27
gtgA_1-170	tr|B1AXY0|B1AXY0_MOUSE	Dnaja1	2|0	2	1	2	0|0|0|0|0|0|0|0|0|0|0|0|0|0	0.47	10	0.27
gtgA_1-170	tr|Z4YKT6|Z4YKT6_MOUSE	Dhrs7b	5|1	6	3	2	0|0|0|0|0|0|0|0|0|0|0|0|0|0	0.5	30	0.15
gtgA_1-170	sp|Q61093|CY24B_MOUSE	Cybb;Cgd	2|4	6	3	2	0|0|0|0|0|0|0|0|0|0|0|0|1|0	0.67	6	0.08
gtgA_1-170	tr|E9Q802|E9Q802_MOUSE	Cybb	0|2	2	1	2	0|0|0|0|0|0|0|0|0|0|0|0|0|0	0.47	10	0.27
gtgA_1-170	sp|Q8BJ03|COX15_MOUSE	Cox15	3|1	4	2	2	0|0|0|0|0|0|0|0|0|0|0|0|0|0	0.49	20	0.21
gtgA_1-170	sp|Q9QZE5|COPG1_MOUSE	Copg1;Copg	1|1	2	1	2	0|0|0|0|0|0|0|0|0|0|0|0|0|0	0	10	0.79
gtgA_1-170	tr|F8WHL2|F8WHL2_MOUSE	Copa	0|3	3	1.5	2	0|0|0|0|0|0|0|0|0|0|0|0|0|0	0.49	15	0.21
gtgA_1-170	sp|P57746|VATD_MOUSE	Atp6v1d;Atp6m;Vatd	0|6	6	3	2	0|0|0|0|0|0|0|0|0|0|0|0|0|0	0.5	30	0.14
gtgA_1-170	tr|F8WHP8|F8WHP8_MOUSE	Atp5j2	1|1	2	1	2	0|0|0|0|0|0|0|0|0|0|0|0|0|0	0	10	0.79
gtgA_1-170	tr|A2AH25|A2AH25_MOUSE	Arhgap1	0|2	2	1	2	0|0|0|0|0|0|0|0|0|0|0|0|0|0	0.47	10	0.27
gtgA_1-170	tr|Q8CBB7|Q8CBB7_MOUSE	Ap1g1	0|3	3	1.5	2	0|0|0|0|0|0|0|0|0|0|0|0|0|0	0.49	15	0.21
gtgA_1-170	sp|Q9Z110|P5CS_MOUSE	Aldh18a1;P5cs;Pycs	1|1	2	1	2	0|0|0|0|0|0|0|0|0|0|0|0|0|0	0	10	0.79
gtgA_1-170	sp|P61161|ARP2_MOUSE	Actr2;Arp2	0|3	3	1.5	2	0|0|0|0|0|0|0|0|0|0|0|0|0|0	0.49	15	0.21
gtgA_1-170	sp|Q8JZN5|ACAD9_MOUSE	Acad9	2|0	2	1	2	0|0|0|0|0|0|0|0|0|0|0|0|0|0	0.47	10	0.27
gtgA_1-170	sp|P55096|ABCD3_MOUSE	Abcd3;Pmp70;Pxmp1	2|1	3	1.5	2	0|0|0|0|0|0|0|0|0|0|0|0|0|0	0.47	15	0.27
gtgA_1-170	tr|A2ALN0|A2ALN0_MOUSE	Abcd1	2|1	3	1.5	2	0|0|0|0|0|0|0|0|0|0|0|0|0|0	0.47	15	0.27
gtgA_1-170	tr|F6QPV9|F6QPV9_MOUSE	1700055N04Rik	3|0	3	1.5	2	0|0|0|0|0|0|0|0|0|0|0|0|0|0	0.49	15	0.21
gtgE	sp|Q61263|SOAT1_MOUSE	Soat1;Acact	7|5|0|0|0|1	13	2.17	6	0|0|0|0|0|0|0|0|0|0|0|0|0|0	0.33	21.67	0.37
gtgE	sp|Q9EP69|SAC1_MOUSE	Sacm1l;Kiaa0851;Sac1	2|0|0|0|2|2	6	1	6	0|0|0|0|0|0|0|0|0|0|0|0|0|0	0.47	10	0.27
gtgE	sp|P07091|S10A4_MOUSE	S100a4;Capl;Mts1	0|0|0|2|1|3	6	1	6	0|0|0|0|0|0|0|0|0|0|0|0|0|0	0.32	10	0.41
gtgE	tr|B1AXW6|B1AXW6_MOUSE	Prdx1	2|2|4|1|1|1	11	1.83	6	0|0|0|0|0|0|0|0|0|0|0|0|0|0	0.48	18.33	0.27
gtgE	sp|O09110|MP2K3_MOUSE	Map2k3;Mkk3;Prkmk3	3|2|0|0|2|0	7	1.17	6	0|0|0|0|0|0|0|0|0|0|0|0|0|0	0.48	11.67	0.27
gtgE	tr|F6Q609|F6Q609_MOUSE	Cct3	0|0|5|0|0|1	6	1	6	0|0|0|0|0|0|0|0|0|0|0|0|0|0	0.17	10	0.53
gtgE	tr|J3KMM5|J3KMM5_MOUSE	Atp2a2	1|0|0|0|2|3	6	1	6	0|0|0|0|0|0|0|0|0|0|0|0|0|0	0.32	10	0.41
PipB2	sp|Q924C1|XPO5_MOUSE	Xpo5;Kiaa1291;Ranbp21	0|0|3|3|0|0	6	1	6	0|0|0|0|0|0|0|0|0|0|0|0|0|0	0.33	10	0.4
PipB2	sp|P48962|ADT1_MOUSE	Slc25a4;Anc1;Ant1	0|1|6|8|0|0	15	2.5	6	0|0|0|0|0|0|0|0|0|0|0|0|0|0	0.33	25	0.36
PipB2	sp|Q9QXX4|CMC2_MOUSE	Slc25a13;Aralar2	0|0|7|4|0|0	11	1.83	6	0|0|0|0|0|0|0|0|0|0|0|0|0|0	0.33	18.33	0.37
PipB2	sp|Q8BH59|CMC1_MOUSE	Slc25a12;Aralar1	0|0|4|3|0|0	7	1.17	6	0|0|0|0|0|0|0|0|0|0|0|0|0|0	0.33	11.67	0.39
PipB2	tr|Q5SX46|Q5SX46_MOUSE	Slc25a11	0|0|3|3|0|0	6	1	6	0|0|0|0|0|0|0|0|0|0|0|0|0|0	0.33	10	0.4
PipB2	tr|A2ACG7|A2ACG7_MOUSE	Rpn2	0|1|4|6|0|0	11	1.83	6	0|0|0|0|0|0|0|0|0|0|0|0|0|0	0.33	18.33	0.37
PipB2	tr|E9PZP3|E9PZP3_MOUSE	Ripk3	1|1|1|3|0|0	6	1	6	0|0|0|0|0|0|0|0|0|0|0|0|0|0	0.16	10	0.54
PipB2	sp|Q05144|RAC2_MOUSE	Rac2	0|0|4|5|0|0	9	1.5	6	0|0|0|0|0|0|0|0|0|0|0|0|0|0	0.33	15	0.38
PipB2	tr|B1AXW6|B1AXW6_MOUSE	Prdx1	0|1|1|3|4|4	13	2.17	6	0|0|0|0|0|0|0|0|0|0|0|0|0|0	0.5	21.67	0.19
PipB2	sp|P12382|PFKAL_MOUSE	Pfkl;Pfk-l;Pfkb	0|1|2|3|0|0	6	1	6	0|0|0|0|0|0|0|0|0|0|0|0|0|0	0.32	10	0.41
PipB2	tr|E9QB02|E9QB02_MOUSE	Mars	0|0|3|3|0|0	6	1	6	0|0|0|0|0|0|0|0|0|0|0|0|0|0	0.33	10	0.4
PipB2	sp|Q8BKC5|IPO5_MOUSE	Ipo5;Kpnb3;Ranbp5	0|0|5|2|0|0	7	1.17	6	0|0|0|0|0|0|0|0|0|0|0|0|0|0	0.32	11.67	0.41
PipB2	sp|O70503|DHB12_MOUSE	Hsd17b12;Kik1	1|1|2|3|0|0	7	1.17	6	0|0|0|0|0|0|0|0|0|0|0|0|0|0	0.32	11.67	0.41
PipB2	tr|G3X9L6|G3X9L6_MOUSE	Gm10250;mCG_55033	0|0|3|5|0|0	8	1.33	6	0|0|0|0|0|0|0|0|0|0|0|0|0|0	0.33	13.33	0.39
PipB2	tr|Q8BIX2|Q8BIX2_MOUSE	Gcn1l1	0|0|5|7|0|0	12	2	6	0|0|0|0|0|0|0|0|0|0|0|0|0|0	0.33	20	0.37
PipB2	sp|Q99LC5|ETFA_MOUSE	Etfa	0|4|3|1|0|0	8	1.33	6	0|0|0|0|0|0|0|0|0|0|0|0|0|0	0.33	13.33	0.39
PipB2	sp|Q8QZY1|EIF3L_MOUSE	Eif3l;Eif3eip;Eif3s6ip;Paf67	1|0|3|3|0|0	7	1.17	6	0|0|0|0|0|0|0|0|0|0|0|0|0|0	0.33	11.67	0.4
PipB2	sp|Q9EQP2|EHD4_MOUSE	Ehd4;Past2	0|3|2|1|0|0	6	1	6	0|0|0|0|0|0|0|0|0|0|0|0|0|0	0.32	10	0.41
PipB2	sp|Q9JHU4|DYHC1_MOUSE	Dync1h1;Dhc1;Dnch1;Dnchc1;Dyhc	1|0|7|8|0|0	16	2.67	6	0|0|0|0|0|0|0|0|0|0|0|0|0|0	0.33	26.67	0.36
PipB2	sp|P80313|TCPH_MOUSE	Cct7;Ccth	0|6|0|0|0|0	6	1	6	0|0|0|0|0|0|0|0|0|0|0|0|0|0	0.17	10	0.53
PipB2	tr|F6Q609|F6Q609_MOUSE	Cct3	0|4|6|4|0|0	14	2.33	6	0|0|0|0|0|0|0|0|0|0|0|0|0|0	0.5	23.33	0.17
PipB2	sp|Q6ZQ38|CAND1_MOUSE	Cand1;D10Ertd516e;Kiaa0829	0|0|2|4|0|0	6	1	6	0|0|0|0|0|0|0|0|0|0|0|0|0|0	0.32	10	0.41
PipB2	tr|D3Z1B9|D3Z1B9_MOUSE	Atp6v1a	0|0|3|4|0|0	7	1.17	6	0|0|0|0|0|0|0|0|0|0|0|0|0|0	0.33	11.67	0.39
PipB2	tr|F8WHP8|F8WHP8_MOUSE	Atp5j2	0|1|3|5|0|0	9	1.5	6	0|0|0|0|0|0|0|0|0|0|0|0|0|0	0.33	15	0.39
PipB2	tr|J3KMM5|J3KMM5_MOUSE	Atp2a2	0|1|4|4|0|0	9	1.5	6	0|0|0|0|0|0|0|0|0|0|0|0|0|0	0.33	15	0.38
PipB2	tr|A2ALV7|A2ALV7_MOUSE	AI314180	0|0|4|4|0|0	8	1.33	6	0|0|0|0|0|0|0|0|0|0|0|0|0|0	0.33	13.33	0.38
PipB2	sp|Q8BWT1|THIM_MOUSE	Acaa2	1|1|2|3|0|0	7	1.17	6	0|0|0|0|0|0|0|0|0|0|0|0|0|0	0.32	11.67	0.41
PipB2	tr|H3BKA1|H3BKA1_MOUSE	Acaa1a	0|2|2|2|0|0	6	1	6	0|0|0|0|0|0|0|0|0|0|0|0|0|0	0.47	10	0.27
sifA	tr|A2ACG7|A2ACG7_MOUSE	Rpn2	1|2|0|1	4	1	4	0|0|0|0|0|0|0|0|0|0|0|0|0|0	0.23	10	0.47
sifA	tr|Q8C605|Q8C605_MOUSE	Pfkp	2|2|1|0	5	1.25	4	0|0|0|0|0|0|0|0|0|0|0|0|0|0	0.47	12.5	0.27
sifA	sp|P19096|FAS_MOUSE	Fasn	0|0|0|5	5	1.25	4	0|0|0|0|0|0|0|0|0|0|0|0|0|0	0.25	12.5	0.45
sifA	sp|O89053|COR1A_MOUSE	Coro1a;Coro1	0|1|0|3	4	1	4	0|0|0|0|0|0|0|0|0|0|0|0|0|0	0.25	10	0.46
sifA	tr|H3BL49|H3BL49_MOUSE	Cct8	0|0|0|4	4	1	4	0|0|0|0|0|0|0|0|0|0|0|0|0|0	0.25	10	0.46
sifA	sp|Q9CWJ9|PUR9_MOUSE	Atic;Purh	0|0|0|4	4	1	4	0|0|0|0|0|0|0|0|0|0|0|0|0|0	0.25	10	0.46
spvC_1-226	tr|B1AXW6|B1AXW6_MOUSE	Prdx1	1|2	3	1.5	2	0|0|0|0|0|0|0|0|0|0|0|0|0|0	0.47	15	0.27
spvC_1-226	sp|Q8BJZ4|RT35_MOUSE	Mrps35	2|0	2	1	2	0|0|0|0|0|0|0|0|0|0|0|0|0|0	0.47	10	0.27
SrfH	sp|Q8BX70|VP13C_MOUSE	Vps13c;Kiaa3021	0|0|1|4	5	1.25	4	0|0|0|0|0|0|0|0|0|0|0|0|0|0	0.25	12.5	0.46
SrfH	sp|Q78IK2|USMG5_MOUSE	Usmg5;Dapit	0|0|2|2	4	1	4	0|0|0|0|0|0|0|0|0|0|0|0|0|0	0.47	10	0.27
SrfH	sp|Q9DB77|QCR2_MOUSE	Uqcrc2	5|2|2|4	13	3.25	4	0|0|0|0|0|0|0|0|0|1|0|0|0|0	0.68	6.5	0.07
SrfH	tr|E9Q2H1|E9Q2H1_MOUSE	Ubr5	0|0|2|2	4	1	4	0|0|0|0|0|0|0|0|0|0|0|0|0|0	0.47	10	0.27
SrfH	sp|Q922F4|TBB6_MOUSE	Tubb6	1|6|6|5	18	4.5	4	0|0|0|0|0|0|0|1|0|0|0|0|0|0	0.74	9	0.04
SrfH	sp|P68372|TBB4B_MOUSE	Tubb4b;Tubb2c	3|2|1|3	9	2.25	4	0|0|0|0|0|0|0|0|0|0|0|0|0|0	0.73	22.5	0.05
SrfH	sp|Q9D6F9|TBB4A_MOUSE	Tubb4a;Tubb4	12|14|20|20	66	16.5	4	0|1|4|1|3|0|1|2|3|2|1|2|1|2	0.98	4.71	0
SrfH	sp|Q9ERD7|TBB3_MOUSE	Tubb3	1|0|2|1	4	1	4	0|0|0|0|0|0|0|0|0|0|0|0|0|0	0.23	10	0.47
SrfH	tr|A0A0A0MQA5|A0A0A0MQA5_MOUSE	Tuba4a	2|1|2|4	9	2.25	4	0|0|0|0|0|0|0|0|0|0|0|0|0|0	0.72	22.5	0.06
SrfH	sp|P68373|TBA1C_MOUSE	Tuba1c;Tuba6	13|16|20|24	73	18.25	4	0|1|2|3|1|0|0|4|4|1|1|4|3|5	0.91	4.06	0.02
SrfH	sp|P68369|TBA1A_MOUSE	Tuba1a;Tuba1	7|11|5|13	36	9	4	0|1|1|1|0|0|0|2|2|0|0|2|2|2	0.73	4.5	0.04
SrfH	sp|P04184|KITH_MOUSE	Tk1;Tk-1	0|0|3|1	4	1	4	0|0|0|0|0|0|0|0|0|0|0|0|0|0	0.25	10	0.46
SrfH	tr|Q52L67|Q52L67_MOUSE	Tecr;Gpsn2	0|0|3|2	5	1.25	4	0|0|0|0|0|0|0|0|0|0|0|0|0|0	0.48	12.5	0.26
SrfH	sp|P11983|TCPA_MOUSE	Tcp1;Cct1;Ccta	12|10|12|11	45	11.25	4	0|0|0|0|0|0|0|3|0|2|0|0|0|0	0.98	4.5	0
SrfH	sp|O35704|SPTC1_MOUSE	Sptlc1;Lcb1	1|0|2|2	5	1.25	4	0|0|0|0|0|0|0|0|0|0|0|0|0|0	0.47	12.5	0.27
SrfH	sp|Q8K078|SO4A1_MOUSE	Slco4a1;Oatp4a1;Oatpe;Slc21a12	0|1|1|3	5	1.25	4	0|0|0|0|0|0|0|0|0|0|0|0|0|0	0.25	12.5	0.46
SrfH	sp|P51881|ADT2_MOUSE	Slc25a5;Ant2	11|12|29|34	86	21.5	4	0|0|2|0|0|0|1|0|2|2|4|3|3|2	0.93	6.14	0.01
SrfH	sp|P48962|ADT1_MOUSE	Slc25a4;Anc1;Ant1	0|0|2|5	7	1.75	4	0|0|0|0|0|0|0|0|0|0|0|0|0|0	0.48	17.5	0.25
SrfH	sp|Q8VEM8|MPCP_MOUSE	Slc25a3	0|0|2|2	4	1	4	0|0|0|0|0|0|0|0|0|0|0|0|0|0	0.47	10	0.27
SrfH	sp|Q9QXX4|CMC2_MOUSE	Slc25a13;Aralar2	0|0|9|11	20	5	4	0|0|0|0|0|0|0|0|0|0|0|0|0|0	0.5	50	0.13
SrfH	tr|Q5SX46|Q5SX46_MOUSE	Slc25a11	1|0|2|3	6	1.5	4	0|0|0|0|0|0|0|0|0|0|0|0|0|0	0.48	15	0.26
SrfH	sp|Q9QZD8|DIC_MOUSE	Slc25a10;Dic	0|0|2|2	4	1	4	0|0|0|0|0|0|0|0|0|0|0|0|0|0	0.47	10	0.27
SrfH	sp|P53986|MOT1_MOUSE	Slc16a1;Mct1	1|1|2|3	7	1.75	4	0|0|0|0|0|0|0|0|0|0|0|0|0|0	0.48	17.5	0.26
SrfH	tr|Q3U4F0|Q3U4F0_MOUSE	Sfxn3	0|0|2|2	4	1	4	0|0|0|0|0|0|0|0|0|0|0|0|0|0	0.47	10	0.27
SrfH	sp|Q9WTM5|RUVB2_MOUSE	Ruvbl2	4|1|0|0	5	1.25	4	0|0|0|0|0|0|0|0|0|0|0|0|0|0	0.25	12.5	0.46
SrfH	sp|P60122|RUVB1_MOUSE	Ruvbl1;Tip49;Tip49a	1|3|0|0	4	1	4	0|0|0|0|0|0|0|0|0|0|0|0|0|0	0.25	10	0.46
SrfH	tr|A2ACG7|A2ACG7_MOUSE	Rpn2	0|0|4|4	8	2	4	0|0|0|0|0|0|0|0|0|0|0|0|0|0	0.5	20	0.17
SrfH	tr|E9PZP3|E9PZP3_MOUSE	Ripk3	1|1|4|4	10	2.5	4	0|0|0|0|0|0|0|0|0|0|0|0|0|0	0.5	25	0.17
SrfH	sp|Q05144|RAC2_MOUSE	Rac2	1|0|0|4	5	1.25	4	0|0|0|0|0|0|0|0|0|0|0|0|0|0	0.25	12.5	0.46
SrfH	tr|F7B7L8|F7B7L8_MOUSE	Psmd3	1|3|0|0	4	1	4	0|0|0|0|0|0|0|0|0|0|0|0|0|0	0.25	10	0.46
SrfH	sp|Q3TXS7|PSMD1_MOUSE	Psmd1	1|1|1|1	4	1	4	0|0|0|0|0|0|0|0|0|0|0|0|0|0	0	10	0.79
SrfH	sp|P54775|PRS6B_MOUSE	Psmc4;Tbp7	5|4|4|3	16	4	4	0|0|0|0|0|0|0|0|0|0|1|0|0|0	0.89	8	0.02
SrfH	tr|B7ZCF1|B7ZCF1_MOUSE	Psmc3	2|4|1|1	8	2	4	0|0|0|0|0|0|0|0|0|0|0|0|0|0	0.48	20	0.25
SrfH	sp|P62192|PRS4_MOUSE	Psmc1	2|1|1|2	6	1.5	4	0|0|0|0|0|0|0|0|0|0|0|0|0|0	0.47	15	0.27
SrfH	sp|P52431|DPOD1_MOUSE	Pold1	3|0|0|1	4	1	4	0|0|0|0|0|0|0|0|0|0|0|0|0|0	0.25	10	0.46
SrfH	sp|P47857|PFKAM_MOUSE	Pfkm;Pfk-m;Pfka	2|2|1|1	6	1.5	4	0|0|0|0|0|0|0|0|0|0|0|0|0|0	0.47	15	0.27
SrfH	tr|D3YU17|D3YU17_MOUSE	Ncln	1|0|1|2	4	1	4	0|0|0|0|0|0|0|0|0|0|0|0|0|0	0.23	10	0.47
SrfH	tr|E9PUB7|E9PUB7_MOUSE	Msto1	1|1|3|4	9	2.25	4	0|0|0|0|0|0|0|0|0|0|0|0|0|0	0.5	22.5	0.2
SrfH	tr|G3UXD8|G3UXD8_MOUSE	Msh2	1|0|1|2	4	1	4	0|0|0|0|0|0|0|0|0|0|0|0|0|0	0.23	10	0.47
SrfH	tr|D3Z6D8|D3Z6D8_MOUSE	Mapk3	1|1|8|7	17	4.25	4	0|0|0|0|0|0|0|0|0|0|0|0|0|0	0.5	42.5	0.13
SrfH	sp|O09110|MP2K3_MOUSE	Map2k3;Mkk3;Prkmk3	0|0|2|6	8	2	4	0|0|0|0|0|0|0|0|0|0|0|0|0|0	0.48	20	0.24
SrfH	sp|Q3U9G9|LBR_MOUSE	Lbr	0|0|2|2	4	1	4	0|0|0|0|0|0|0|0|0|0|0|0|0|0	0.47	10	0.27
SrfH	tr|B1ASP2|B1ASP2_MOUSE	Jak1;mCG_21706	1|1|1|2	5	1.25	4	0|0|0|0|0|0|0|0|0|0|0|0|0|0	0.23	12.5	0.47
SrfH	tr|V9GXV0|V9GXV0_MOUSE	Idh3b	1|4|6|5	16	4	4	0|0|0|0|0|0|0|0|1|0|0|0|0|0	0.72	8	0.06
SrfH	sp|P38647|GRP75_MOUSE	Hspa9;Grp75;Hsp74;Hspa9a	29|36|23|20	108	27	4	0|0|4|1|1|1|1|2|5|0|0|3|7|5	1	4.5	0
SrfH	sp|P20029|GRP78_MOUSE	Hspa5;Grp78	18|22|23|17	80	20	4	0|1|1|4|2|0|0|4|6|0|0|0|0|3	0.99	4	0
SrfH	sp|O70503|DHB12_MOUSE	Hsd17b12;Kik1	0|0|2|3	5	1.25	4	0|0|0|0|0|0|0|0|0|0|0|0|0|0	0.48	12.5	0.26
SrfH	sp|Q8BMS1|ECHA_MOUSE	Hadha	7|4|7|5	23	5.75	4	0|0|0|0|0|0|0|0|0|0|1|1|0|0	0.86	5.75	0.02
SrfH	tr|J3KMQ2|J3KMQ2_MOUSE	Gm5422	1|0|1|2	4	1	4	0|0|0|0|0|0|0|0|0|0|0|0|0|0	0.23	10	0.47
SrfH	tr|B7FAV1|B7FAV1_MOUSE	Flna;RP23-436K3.1-013	0|0|5|5	10	2.5	4	0|0|0|0|0|0|0|0|0|0|0|0|0|0	0.5	25	0.15
SrfH	sp|Q920L1|FADS1_MOUSE	Fads1	0|0|2|4	6	1.5	4	0|0|0|0|0|0|0|0|0|0|0|0|0|0	0.48	15	0.25
SrfH	sp|Q99LC5|ETFA_MOUSE	Etfa	2|2|1|1	6	1.5	4	0|0|0|0|0|0|0|0|0|0|0|0|0|0	0.47	15	0.27
SrfH	tr|D3YZ68|D3YZ68_MOUSE	Eef1a1	11|11|8|7	37	9.25	4	0|0|1|0|0|0|0|0|0|0|0|1|0|1	0.99	9.25	0
SrfH	sp|Q9JHU4|DYHC1_MOUSE	Dync1h1;Dhc1;Dnch1;Dnchc1;Dyhc	7|3|0|0	10	2.5	4	0|0|0|0|0|0|0|0|0|0|0|0|0|0	0.5	25	0.2
SrfH	tr|F8WII3|F8WII3_MOUSE	Dpm1	0|0|2|2	4	1	4	0|0|0|0|0|0|0|0|0|0|0|0|0|0	0.47	10	0.27
SrfH	tr|B1AXY0|B1AXY0_MOUSE	Dnaja1	0|1|1|3	5	1.25	4	0|0|0|0|0|0|0|0|0|0|0|0|0|0	0.25	12.5	0.46
SrfH	sp|Q3U1J4|DDB1_MOUSE	Ddb1	0|0|2|2	4	1	4	0|0|0|0|0|0|0|0|0|0|0|0|0|0	0.47	10	0.27
SrfH	sp|P10605|CATB_MOUSE	Ctsb	1|2|0|2	5	1.25	4	0|0|0|0|0|0|0|0|0|0|0|0|0|0	0.47	12.5	0.27
SrfH	sp|P70698|PYRG1_MOUSE	Ctps1;Ctps	1|1|5|5	12	3	4	0|0|0|0|0|0|0|0|0|0|0|0|0|0	0.5	30	0.15
SrfH	sp|Q9JIF7|COPB_MOUSE	Copb1;Copb	3|5|0|0	8	2	4	0|0|0|0|0|0|0|0|0|0|0|0|0|0	0.5	20	0.2
SrfH	tr|F8WHL2|F8WHL2_MOUSE	Copa	0|0|1|4	5	1.25	4	0|0|0|0|0|0|0|0|0|0|0|0|0|0	0.25	12.5	0.46
SrfH	sp|P11440|CDK1_MOUSE	Cdk1;Cdc2;Cdc2a;Cdkn1	1|1|1|1	4	1	4	0|0|0|0|0|0|0|0|0|0|0|0|0|0	0	10	0.79
SrfH	tr|H3BL49|H3BL49_MOUSE	Cct8	2|2|0|1	5	1.25	4	0|0|0|0|0|0|0|0|0|0|0|0|0|0	0.47	12.5	0.27
SrfH	tr|E0CZA1|E0CZA1_MOUSE	Cct5	0|2|1|1	4	1	4	0|0|0|0|0|0|0|0|0|0|0|0|0|0	0.23	10	0.47
SrfH	tr|G3UYW5|G3UYW5_MOUSE	Cct4	2|2|0|0	4	1	4	0|0|0|0|0|0|0|0|0|0|0|0|0|0	0.47	10	0.27
SrfH	sp|P80314|TCPB_MOUSE	Cct2;Cctb	0|1|5|2	8	2	4	0|0|0|0|0|0|0|0|0|0|0|0|0|0	0.48	20	0.25
SrfH	tr|E9QAT6|E9QAT6_MOUSE	Cad	10|9|7|7	33	8.25	4	0|0|1|0|1|0|0|1|0|0|0|1|0|1	0.99	8.25	0
SrfH	tr|A2AKV2|A2AKV2_MOUSE	Atp5c1	3|5|4|6	18	4.5	4	0|0|0|0|0|0|0|1|1|0|0|0|0|0	0.68	4.5	0.07
SrfH	tr|J3KMM5|J3KMM5_MOUSE	Atp2a2	1|1|5|7	14	3.5	4	0|0|0|0|0|0|0|0|0|0|0|0|0|0	0.5	35	0.14
SrfH	tr|D3YYN7|D3YYN7_MOUSE	Atp1a2	1|1|3|1	6	1.5	4	0|0|0|0|0|0|0|0|0|0|0|0|0|0	0.25	15	0.46
SrfH	sp|Q9Z110|P5CS_MOUSE	Aldh18a1;P5cs;Pycs	0|1|5|7	13	3.25	4	0|0|0|0|0|0|0|0|0|0|0|0|0|0	0.5	32.5	0.14
SrfH	tr|E9Q5F4|E9Q5F4_MOUSE	Actb	7|8|6|3	24	6	4	0|0|1|0|1|0|0|0|1|0|1|2|1|1	0.69	4	0.06
SrfH	sp|Q8QZT1|THIL_MOUSE	Acat1	0|1|3|1	5	1.25	4	0|0|0|0|0|0|0|0|0|0|0|0|0|0	0.25	12.5	0.46
SrfH	tr|F6RAZ3|F6RAZ3_MOUSE	Acads	2|1|1|1	5	1.25	4	0|0|0|0|0|0|0|0|0|0|0|0|0|0	0.23	12.5	0.47
SrfH	sp|Q8BWT1|THIM_MOUSE	Acaa2	2|4|0|0	6	1.5	4	0|0|0|0|0|0|0|0|0|0|0|0|0|0	0.48	15	0.25
SrfH	tr|A2A6U5|A2A6U5_MOUSE	2011-09-08	2|2|0|0	4	1	4	0|0|0|0|0|0|0|0|0|0|0|0|0|0	0.47	10	0.27
ssaP_1-124	tr|J3QMG3|J3QMG3_MOUSE	Vdac3	2|0	2	1	2	0|0|0|0|0|0|0|0|0|0|0|0|0|0	0.47	10	0.27
ssaP_1-124	tr|B1AXW6|B1AXW6_MOUSE	Prdx1	2|0	2	1	2	0|0|0|0|0|0|0|0|0|0|0|0|0|0	0.47	10	0.27
SseL	sp|P61089|UBE2N_MOUSE	Ube2n;Blu	1|2|1|0	4	1	4	0|0|0|0	0.23	10	0.46
SseL	sp|P68037|UB2L3_MOUSE	Ube2l3;Ubce7	1|0|1|3	5	1.25	4	0|0|0|0	0.25	12.5	0.37
SseL	sp|P62908|RS3_MOUSE	Rps3	2|1|0|2	5	1.25	4	0|0|0|0	0.47	12.5	0.22
SseL	tr|A2AWQ2|A2AWQ2_MOUSE	Rcc2	1|3|0|1	5	1.25	4	0|0|0|0	0.25	12.5	0.37
SseL	tr|G3UXZ5|G3UXZ5_MOUSE	Psme1	0|0|2|9	11	2.75	4	0|0|0|0	0.48	27.5	0.17
SseL	tr|B1AXW5|B1AXW5_MOUSE	Prdx1	2|1|1|4	8	2	4	0|0|0|0	0.48	20	0.2
SseL	tr|F6ZSB7|F6ZSB7_MOUSE	Phgdh	0|1|1|2	4	1	4	0|0|0|0	0.23	10	0.46
SseL	sp|Q3THS6|METK2_MOUSE	Mat2a	1|3|0|1	5	1.25	4	0|0|0|0	0.25	12.5	0.37
SseL	tr|F6RPJ9|F6RPJ9_MOUSE	Ide	2|1|0|2	5	1.25	4	0|0|0|0	0.47	12.5	0.22
SseL	sp|P11499|HS90B_MOUSE	Hsp90ab1;Hsp84;Hsp84-1;Hspcb	1|3|0|0	4	1	4	0|0|0|0	0.25	10	0.37
SseL	sp|P58252|EF2_MOUSE	Eef2	3|1|0|1	5	1.25	4	0|0|0|0	0.25	12.5	0.37
SseL	tr|B0V2N8|B0V2N8_MOUSE	Anxa2	2|2|0|0	4	1	4	0|0|0|0	0.47	10	0.22
sspH1	sp|P70268|PKN1_MOUSE	Pkn1;Pkn;Prk1;Prkcl1	3|3|1|4|1|0	12	2	6	0|0|0|0|0|0|0|0|0|0|0|0|0|0	0.5	20	0.21
sspH1	sp|P09411|PGK1_MOUSE	Pgk1;Pgk-1	0|0|5|0|0|4	9	1.5	6	0|0|0|0|0|0|0|0|0|0|0|0|0|0	0.33	15	0.38
sspH1	sp|Q9DCD0|6PGD_MOUSE	Pgd	0|0|5|0|0|2	7	1.17	6	0|0|0|0|0|0|0|0|0|0|0|0|0|0	0.32	11.67	0.41
sspH1	tr|Q8C605|Q8C605_MOUSE	Pfkp	2|3|1|0|0|2	8	1.33	6	0|0|0|0|0|0|0|0|0|0|0|0|0|0	0.48	13.33	0.27
sspH1	sp|Q8K1B8|URP2_MOUSE	Fermt3;Kind3;Urp2	0|0|6|0|0|1	7	1.17	6	0|0|0|0|0|0|0|0|0|0|0|0|0|0	0.17	11.67	0.53
sspH1	sp|P19096|FAS_MOUSE	Fasn	0|0|6|0|0|0	6	1	6	0|0|0|0|0|0|0|0|0|0|0|0|0|0	0.17	10	0.53
sspH1	sp|P80313|TCPH_MOUSE	Cct7;Ccth	0|0|7|0|0|0	7	1.17	6	0|0|0|0|0|0|0|0|0|0|0|0|0|0	0.17	11.67	0.53
sspH1	tr|E9QPA6|E9QPA6_MOUSE	Cct6a	0|0|7|0|0|0	7	1.17	6	0|0|0|0|0|0|0|0|0|0|0|0|0|0	0.17	11.67	0.53
sspH1	tr|F6Q609|F6Q609_MOUSE	Cct3	0|0|8|0|0|0	8	1.33	6	0|0|0|0|0|0|0|0|0|0|0|0|0|0	0.17	13.33	0.52
sssA	sp|Q2EG98|PK1L3_MOUSE	Pkd1l3;71B10	1|2|1|1	5	1.25	4	0|0|0|0|0|0|0|0|0|0|0|0|0|0	0.23	12.5	0.47
sssB	sp|Q9WTM5|RUVB2_MOUSE	Ruvbl2	0|0|3|1|3|0	7	1.17	6	0|0|0|0|0|0|0|0|0|0|0|0|0|0	0.33	11.67	0.4
sssB	sp|P62843|RS15_MOUSE	Rps15;Rig	1|0|0|0|3|3	7	1.17	6	0|0|0|0|0|0|0|0|0|0|0|0|0|0	0.33	11.67	0.4
sssB	tr|D3YYV8|D3YYV8_MOUSE	Rpl5	1|0|0|0|23|3	27	4.5	6	0|0|0|0|0|0|0|0|0|0|0|0|0|0	0.33	45	0.39
sssB	sp|Q9D1R9|RL34_MOUSE	Rpl34	3|0|0|0|3|0	6	1	6	0|0|0|0|0|0|0|0|0|0|0|0|0|0	0.33	10	0.4
sssB	tr|E9Q3T0|E9Q3T0_MOUSE	Gm10073	2|0|0|0|3|1	6	1	6	0|0|0|0|0|0|0|0|0|0|0|0|0|0	0.32	10	0.41
sssB	sp|Q6P3A8|ODBB_MOUSE	Bckdhb	0|0|4|0|3|0	7	1.17	6	0|0|0|0|0|0|0|0|0|0|0|0|0|0	0.33	11.67	0.39
