# Supplementary material for: Identification of Novel Host Interactors of Effectors Secreted by Salmonella and Citrobacter
Source: mSystems. 2016 Jul 12;1(4):e00032-15. doi: 10.1128/mSystems.00032-15 (PMC5069955; doi:10.1128/mSystems.00032-15)
Supplement: Table S2 [file sys004162037st2.xlsx]

## Sheet: Table S2
Table S2 - Identified Citrobacter effector-host protein interactions. Citrobacter effectors fused to SBP tags were submitted to co-affinity purifications using HeLa cell lysates and analyzed by liquid chromatography-tandem mass spectrometry. Quantitative analysis was performed with spectral counts and interactions were tested for significance using SAINT.
High confidence interactions			Bait Affinity purification				Control affinity purificaton
Bait protein	Prey	PreyGene	Spectral counts	Sum of Spectral counts	Average of Spectral counts	Number of Replicates	Spectral counts	Saint Score	Fold Change	BFDR
NleG1	tr|Q5T4U5|Q5T4U5_HUMAN	ACADM;hCG_22915	0|0|4|5|2|3	14	2.33	6	0|0|0|0|0|0	0.66	23.33	0.16
NleG1	sp|P31327|CPSM_HUMAN	CPS1	2|0|15|13|26|25	81	13.5	6	0|0|0|0|0|0	0.83	135	0.02
NleA	tr|E7EQD7|E7EQD7_HUMAN	DLG1	2|2|3|0	7	1.75	4	0|0|0|0|0|0	0.73	17.5	0.08
NleG1	tr|E7EUT5|E7EUT5_HUMAN	GAPDH	8|1|1|9|29|26	74	12.33	6	1|0|0|1|1|1	0.67	12.33	0.14
NleK	tr|M0QZM1|M0QZM1_HUMAN	HNRNPM	0|0|9|9|17|19	54	9	6	0|0|0|0|0|0	0.67	90	0.13
EspT	tr|C9JL25|C9JL25_HUMAN	HSPD1	2|2|0|2	6	1.5	4	0|0|0|0|0|0	0.72	15	0.1
NleA	sp|P07195|LDHB_HUMAN	LDHB	2|0|4|2	8	2	4	0|0|0|0|0|0	0.73	20	0.08
NleG1	sp|P33993|MCM7_HUMAN	MCM7;CDC47;MCM2	0|1|6|5|6|5	23	3.83	6	0|0|0|0|0|0	0.67	38.33	0.13
NleA	tr|Q5SZU1|Q5SZU1_HUMAN	PHGDH	2|2|2|0	6	1.5	4	0|0|0|0|0|0	0.72	15	0.1
NleG1	tr|Q5SZU1|Q5SZU1_HUMAN	PHGDH	0|0|2|3|2|3	10	1.67	6	0|0|0|0|0|0	0.65	16.67	0.18
NleG1	tr|H3BR70|H3BR70_HUMAN	PKM	4|1|3|0|4|4	16	2.67	6	0|0|0|0|0|0	0.67	26.67	0.15
NleG1	sp|P78527|PRKDC_HUMAN	PRKDC;HYRC;HYRC1	0|0|2|4|3|5	14	2.33	6	0|0|0|0|0|0	0.66	23.33	0.16
NleA	tr|F5H365|F5H365_HUMAN	SEC23A	6|3|2|3	14	3.5	4	0|0|0|0|0|0	0.99	35	0
NleA	sp|O95487|SC24B_HUMAN	SEC24B	0|3|2|2	7	1.75	4	0|0|0|0|0|0	0.73	17.5	0.08
NleG1	tr|E9PPV6|E9PPV6_HUMAN	SERPINH1	2|1|3|4|5|3	18	3	6	0|0|0|0|0|0	0.82	30	0.03
NleG1	sp|P05141|ADT2_HUMAN	SLC25A5;ANT2	1|2|4|2|1|2	12	2	6	0|0|0|0|0|0	0.65	20	0.18
NleG1	sp|P12236|ADT3_HUMAN	SLC25A6;ANT3;CDABP0051	1|1|3|5|10|5	25	4.17	6	0|0|0|0|0|0	0.67	41.67	0.14
NleA	tr|F5GZS6|F5GZS6_HUMAN	SLC3A2	2|4|3|2	11	2.75	4	0|0|0|0|0|0	0.98	27.5	0
NleG1	tr|G3V2A3|G3V2A3_HUMAN	TUBB3	1|2|5|8|5|6	27	4.5	6	0|0|0|0|0|0	0.83	45	0.03
NleG1	sp|P49411|EFTU_HUMAN	TUFM	1|1|3|3|2|5	15	2.5	6	0|0|0|0|0|0	0.66	25	0.17
NleG1	tr|H3BSJ9|H3BSJ9_HUMAN	UQCRC2	1|0|3|2|3|3	12	2	6	0|0|0|0|0|0	0.66	20	0.17
Lower confidence interactions			Bait Affinity purification				Control affinity purificaton
Bait protein	Prey	PreyGene	Spectral counts	Sum of Spectral counts	Average of Spectral counts	Number of Replicates	Spectral counts	Saint Score	Fold Change	BFDR
NleG1	sp|P53396|ACLY_HUMAN	ACLY	4|0|0|0|13|11	28	4.67	6	0|0|0|0|0|0	0.5	46.67	0.25
NleG8	sp|P53396|ACLY_HUMAN	ACLY	0|0|5|1	6	1.5	4	0|0|0|0|0|0	0.25	15	0.48
NleA	sp|O95573|ACSL3_HUMAN	ACSL3;ACS3;FACL3;LACS3	2|2|0|0	4	1	4	0|0|0|0|0|0	0.48	10	0.35
NleG1	tr|R4GMT0|R4GMT0_HUMAN	ACTR1A	0|0|0|0|5|3	8	1.33	6	0|0|0|0|0|0	0.33	13.33	0.41
NleG1	tr|F5H6T1|F5H6T1_HUMAN	ACTR2;hCG_21224	0|0|0|0|2|4	6	1	6	0|0|0|0|0|0	0.33	10	0.43
NleG1	sp|P54886|P5CS_HUMAN	ALDH18A1;GSAS;P5CS;PYCS	0|0|0|0|2|4	6	1	6	0|0|0|0|0|0	0.33	10	0.43
NleG1	sp|P30837|AL1B1_HUMAN	ALDH1B1;ALDH5;ALDHX	0|0|0|3|1|2	6	1	6	0|0|0|0|0|0	0.33	10	0.44
EspT	sp|P25705|ATPA_HUMAN	ATP5A1;ATP5A;ATP5AL2;ATPM	4|1|0|0	5	1.25	4	0|0|0|0|0|0	0.25	12.5	0.48
NleC	sp|P25705|ATPA_HUMAN	ATP5A1;ATP5A;ATP5AL2;ATPM	0|0|0|4	4	1	4	0|0|0|0|0|0	0.25	10	0.48
NleG1	sp|P25705|ATPA_HUMAN	ATP5A1;ATP5A;ATP5AL2;ATPM	3|0|10|10|13|11	47	7.83	6	0|0|0|0|0|0	0.83	78.33	0.02
NleG8	sp|P25705|ATPA_HUMAN	ATP5A1;ATP5A;ATP5AL2;ATPM	0|0|4|5	9	2.25	4	0|0|0|0|0|0	0.5	22.5	0.26
EspT	tr|H0YH81|H0YH81_HUMAN	ATP5B	9|11|4|12	36	9	4	1|0|0|4|1|0	0.68	3.6	0.11
NleG1	tr|H0YH81|H0YH81_HUMAN	ATP5B	4|2|16|20|21|19	82	13.67	6	1|0|0|4|1|0	0.67	5.47	0.12
EspT	sp|P06576|ATPB_HUMAN	ATP5B;ATPMB;ATPSB	3|1|0|3	7	1.75	4	0|0|0|0|0|0	0.5	17.5	0.3
NleG1	sp|P06576|ATPB_HUMAN	ATP5B;ATPMB;ATPSB	1|1|3|7|3|2	17	2.83	6	0|0|0|0|0|0	0.66	28.33	0.17
NleG8	sp|P06576|ATPB_HUMAN	ATP5B;ATPMB;ATPSB	0|1|2|3	6	1.5	4	0|0|0|0|0|0	0.49	15	0.33
NleG1	sp|P36542|ATPG_HUMAN	ATP5C1;ATP5C;ATP5CL1	0|1|2|3|2|1	9	1.5	6	0|0|0|0|0|0	0.49	15	0.34
NleA	tr|C9JU26|C9JU26_HUMAN	ATP5J2	3|1|3|1	8	2	4	0|0|0|0|0|0	0.5	20	0.3
NleG1	tr|C9JU26|C9JU26_HUMAN	ATP5J2	1|0|0|1|2|2	6	1	6	0|0|0|0|0|0	0.32	10	0.45
NleG1	tr|F8VPD4|F8VPD4_HUMAN	CAD	0|0|1|0|6|2	9	1.5	6	0|0|0|0|0|0	0.33	15	0.43
NleG1	tr|B4DUR8|B4DUR8_HUMAN	CCT3	0|0|0|0|4|2	6	1	6	0|0|0|0|0|0	0.33	10	0.43
EspT	tr|E7ENZ3|E7ENZ3_HUMAN	CCT5	2|3|0|1	6	1.5	4	0|0|0|0|0|0	0.49	15	0.33
NleG1	tr|E7ENZ3|E7ENZ3_HUMAN	CCT5	0|0|0|0|4|4	8	1.33	6	0|0|0|0|0|0	0.33	13.33	0.41
EspT	sp|P60953|CDC42_HUMAN	CDC42	0|1|0|3	4	1	4	0|0|0|0|0|0	0.25	10	0.49
NleG1	sp|Q9Y678|COPG1_HUMAN	COPG1;COPG	0|0|1|1|4|2	8	1.33	6	0|0|0|0|0|0	0.33	13.33	0.43
NleG1	tr|E7EWJ3|E7EWJ3_HUMAN	CPS1	0|0|0|0|3|5	8	1.33	6	0|0|0|0|0|0	0.33	13.33	0.41
NleG8	sp|P31327|CPSM_HUMAN	CPS1	0|0|5|5	10	2.5	4	0|0|0|0|0|0	0.5	25	0.25
NleG1	sp|P50416|CPT1A_HUMAN	CPT1A;CPT1	0|0|3|4|1|1	9	1.5	6	0|0|0|0|0|0	0.33	15	0.42
NleG1	sp|P08574|CY1_HUMAN	CYC1	0|0|0|1|4|6	11	1.83	6	0|0|0|0|0|0	0.33	18.33	0.41
NleG8	sp|P08574|CY1_HUMAN	CYC1	0|0|4|3	7	1.75	4	0|0|0|0|0|0	0.5	17.5	0.28
NleK	tr|E5RJD2|E5RJD2_HUMAN	DECR1	0|0|1|1|2|2	6	1	6	0|0|0|0|0|0	0.32	10	0.45
NleG1	sp|Q96EY1|DNJA3_HUMAN	DNAJA3;HCA57;TID1	0|0|3|1|1|2	7	1.17	6	0|0|0|0|0|0	0.33	11.67	0.44
EspT	tr|A0A087WVQ9|A0A087WVQ9_HUMAN	EEF1A1	0|1|0|3	4	1	4	0|0|0|0|0|0	0.25	10	0.49
NleG1	tr|A0A087WVQ9|A0A087WVQ9_HUMAN	EEF1A1	0|0|8|4|3|3	18	3	6	0|0|0|0|0|0	0.66	30	0.15
NleG8	tr|A0A087WVQ9|A0A087WVQ9_HUMAN	EEF1A1	0|0|3|3	6	1.5	4	0|0|0|0|0|0	0.5	15	0.3
NleG1	sp|P13639|EF2_HUMAN	EEF2;EF2	0|0|2|0|13|12	27	4.5	6	0|0|0|0|0|0	0.49	45	0.31
NleG8	sp|P13639|EF2_HUMAN	EEF2;EF2	0|0|7|4	11	2.75	4	0|0|0|0|0|0	0.5	27.5	0.26
NleG1	tr|K7ER00|K7ER00_HUMAN	FARSA	0|0|3|2|1|3	9	1.5	6	0|0|0|0|0|0	0.49	15	0.31
NleG1	sp|P49327|FAS_HUMAN	FASN;FAS	2|0|0|0|18|23	43	7.17	6	0|0|0|0|0|0	0.49	71.67	0.31
NleG8	sp|P49327|FAS_HUMAN	FASN;FAS	0|0|7|1	8	2	4	0|0|0|0|0|0	0.25	20	0.48
NleA	tr|H0YAK0|H0YAK0_HUMAN	GALNT7	2|1|0|1	4	1	4	0|0|0|0|0|0	0.24	10	0.5
NleG1	tr|F5H6X6|F5H6X6_HUMAN	GANAB	0|0|0|0|5|3	8	1.33	6	0|0|0|0|0|0	0.33	13.33	0.41
NleG8	tr|E7EUT5|E7EUT5_HUMAN	GAPDH	1|0|21|23	45	11.25	4	1|0|0|1|1|1	0.5	11.25	0.22
EspT	sp|P04406|G3P_HUMAN	GAPDH;GAPD;CDABP0047;OK/SW-cl.12	4|1|0|0	5	1.25	4	0|0|0|0|0|0	0.25	12.5	0.48
NleG1	sp|P04406|G3P_HUMAN	GAPDH;GAPD;CDABP0047;OK/SW-cl.12	1|0|0|3|17|14	35	5.83	6	0|0|0|0|0|0	0.5	58.33	0.27
NleG8	sp|P04406|G3P_HUMAN	GAPDH;GAPD;CDABP0047;OK/SW-cl.12	0|0|5|2	7	1.75	4	0|0|0|0|0|0	0.49	17.5	0.32
NleG8	sp|Q8TE85|GRHL3_HUMAN	GRHL3;SOM;TFCP2L4	1|1|2|0	4	1	4	0|0|0|0|0|0	0.24	10	0.5
NleG1	tr|E9PF18|E9PF18_HUMAN	HADH	0|0|0|0|3|3	6	1	6	0|0|0|0|0|0	0.33	10	0.42
NleG1	sp|P40939|ECHA_HUMAN	HADHA;HADH	0|0|0|0|1|5	6	1	6	0|0|0|0|0|0	0.17	10	0.57
NleG8	sp|P16403|H12_HUMAN	HIST1H1C;H1F2	0|0|2|2	4	1	4	0|0|0|0|0|0	0.48	10	0.35
NleG8	sp|Q93079|H2B1H_HUMAN	HIST1H2BH;H2BFJ	0|0|3|2	5	1.25	4	0|0|0|0|0|0	0.49	12.5	0.33
NleA	sp|P10316|1A69_HUMAN	HLA-A;HLAA	1|1|4|2	8	2	4	0|0|0|0|0|0	0.49	20	0.32
NleA	sp|P30491|1B53_HUMAN	HLA-B;HLAB	1|0|2|1	4	1	4	0|0|0|0|0|0	0.24	10	0.5
EspT	sp|P07900|HS90A_HUMAN	HSP90AA1;HSP90A;HSPC1;HSPCA	4|2|0|0	6	1.5	4	0|0|0|0|0|0	0.49	15	0.32
NleG1	sp|P07900|HS90A_HUMAN	HSP90AA1;HSP90A;HSPC1;HSPCA	1|0|0|0|2|3	6	1	6	0|0|0|0|0|0	0.33	10	0.44
EspT	sp|Q58FG1|HS904_HUMAN	HSP90AA4P;HSP90AD;HSPCAL2	1|2|1|1	5	1.25	4	0|0|0|0|0|0	0.24	12.5	0.5
NleA	sp|P08238|HS90B_HUMAN	HSP90AB1;HSP90B;HSPC2;HSPCB	4|3|4|4	15	3.75	4	0|0|0|0|1|1	0.66	3.75	0.16
NleG1	sp|P08238|HS90B_HUMAN	HSP90AB1;HSP90B;HSPC2;HSPCB	5|1|4|3|8|12	33	5.5	6	0|0|0|0|1|1	0.68	5.5	0.11
EspT	sp|Q58FF8|H90B2_HUMAN	HSP90AB2P;HSP90BB	1|2|2|1	6	1.5	4	0|0|0|0|0|0	0.48	15	0.35
NleG1	sp|Q58FF8|H90B2_HUMAN	HSP90AB2P;HSP90BB	0|0|0|0|3|3	6	1	6	0|0|0|0|0|0	0.33	10	0.42
NleC	tr|V9GZ37|V9GZ37_HUMAN	HSPA1A	0|6|9|8	23	5.75	4	0|0|0|0|0|0	0.75	57.5	0.06
NleE	tr|V9GZ37|V9GZ37_HUMAN	HSPA1A	0|1|2|1	4	1	4	0|0|0|0|0|0	0.24	10	0.5
NleC	sp|P34931|HS71L_HUMAN	HSPA1L	0|1|2|4	7	1.75	4	0|0|0|0|0|0	0.49	17.5	0.32
NleG1	tr|A0A087WYC1|A0A087WYC1_HUMAN	HSPA4	0|0|0|0|2|4	6	1	6	0|0|0|0|0|0	0.33	10	0.43
NleA	sp|P11021|GRP78_HUMAN	HSPA5;GRP78	8|5|12|16	41	10.25	4	0|0|0|0|0|1	1	20.5	0
NleC	sp|P11021|GRP78_HUMAN	HSPA5;GRP78	7|13|47|55	122	30.5	4	0|0|0|0|0|1	1	61	0
NleE	sp|P11021|GRP78_HUMAN	HSPA5;GRP78	5|7|8|8	28	7	4	0|0|0|0|0|1	1	14	0
NleG1	sp|P11021|GRP78_HUMAN	HSPA5;GRP78	1|0|9|7|5|5	27	4.5	6	0|0|0|0|0|1	0.66	9	0.15
NleC	tr|E9PKE3|E9PKE3_HUMAN	HSPA8	4|10|15|16	45	11.25	4	0|0|0|1|1|0	0.93	11.25	0.01
NleC	tr|H0Y8S0|H0Y8S0_HUMAN	HSPA9	0|0|2|3	5	1.25	4	0|0|0|0|0|0	0.49	12.5	0.33
NleE	tr|H0Y8S0|H0Y8S0_HUMAN	HSPA9	1|1|2|0	4	1	4	0|0|0|0|0|0	0.24	10	0.5
NleC	sp|P38646|GRP75_HUMAN	HSPA9;GRP75;HSPA9B;mt-HSP70	0|2|10|12	24	6	4	0|0|0|0|0|0	0.74	60	0.07
NleE	sp|P38646|GRP75_HUMAN	HSPA9;GRP75;HSPA9B;mt-HSP70	0|2|3|2	7	1.75	4	0|0|0|0|0|0	0.73	17.5	0.08
NleG1	tr|F8WE04|F8WE04_HUMAN	HSPB1	1|1|4|9|8|10	33	5.5	6	1|0|0|1|1|1	0.62	5.5	0.18
NleG1	sp|P04792|HSPB1_HUMAN	HSPB1;HSP27;HSP28	0|0|0|3|4|6	13	2.17	6	0|0|0|0|0|0	0.5	21.67	0.27
NleG1	tr|C9JL25|C9JL25_HUMAN	HSPD1	1|1|2|1|1|0	6	1	6	0|0|0|0|0|0	0.16	10	0.58
NleG8	tr|C9JL25|C9JL25_HUMAN	HSPD1	1|1|2|1	5	1.25	4	0|0|0|0|0|0	0.24	12.5	0.5
NleG1	sp|Q96P70|IPO9_HUMAN	IPO9;IMP9;KIAA1192;RANBP9;HSPC273	0|0|1|2|2|1	6	1	6	0|0|0|0|0|0	0.32	10	0.45
EspT	tr|K7ERE3|K7ERE3_HUMAN	KRT13	0|11|0|0	11	2.75	4	0|0|0|0|0|0	0.25	27.5	0.47
NleG1	sp|Q9P2J5|SYLC_HUMAN	LARS;KIAA1352	0|0|0|0|2|4	6	1	6	0|0|0|0|0|0	0.33	10	0.43
NleG1	sp|P07195|LDHB_HUMAN	LDHB	0|0|1|1|5|5	12	2	6	0|0|0|0|0|0	0.33	20	0.41
NleG8	sp|P07195|LDHB_HUMAN	LDHB	0|0|3|3	6	1.5	4	0|0|0|0|0|0	0.5	15	0.3
NleG1	sp|Q8NF37|PCAT1_HUMAN	LPCAT1;AYTL2;PFAAP3	0|0|3|2|1|1	7	1.17	6	0|0|0|0|0|0	0.33	11.67	0.44
NleG1	sp|P31153|METK2_HUMAN	MAT2A;AMS2;MATA2	1|0|0|0|2|3	6	1	6	0|0|0|0|0|0	0.33	10	0.44
NleG8	sp|P25205|MCM3_HUMAN	MCM3	0|0|2|2	4	1	4	0|0|0|0|0|0	0.48	10	0.35
NleG1	sp|P35579|MYH9_HUMAN	MYH9	0|0|0|0|4|5	9	1.5	6	0|0|0|0|0|0	0.33	15	0.41
NleG8	sp|P35579|MYH9_HUMAN	MYH9	0|0|10|5	15	3.75	4	0|0|0|0|0|0	0.5	37.5	0.24
NleK	sp|P35579|MYH9_HUMAN	MYH9	0|0|0|0|9|1	10	1.67	6	0|0|0|0|0|0	0.17	16.67	0.56
NleG1	tr|V9GY25|V9GY25_HUMAN	PFKP	0|0|0|2|2|2	6	1	6	0|0|0|0|0|0	0.48	10	0.35
EspT	tr|Q5SZU1|Q5SZU1_HUMAN	PHGDH	3|1|0|2	6	1.5	4	0|0|0|0|0|0	0.49	15	0.33
EspT	tr|H3BR70|H3BR70_HUMAN	PKM	3|4|0|0	7	1.75	4	0|0|0|0|0|0	0.5	17.5	0.28
NleG8	tr|H3BR70|H3BR70_HUMAN	PKM	0|1|4|1	6	1.5	4	0|0|0|0|0|0	0.25	15	0.48
EspT	tr|A0A0A0MSI0|A0A0A0MSI0_HUMAN	PRDX1	0|0|0|4	4	1	4	0|0|0|0|0|0	0.25	10	0.48
NleG8	sp|P78527|PRKDC_HUMAN	PRKDC;HYRC;HYRC1	0|0|2|2	4	1	4	0|0|0|0|0|0	0.48	10	0.35
NleG8	sp|Q13200|PSMD2_HUMAN	PSMD2;TRAP2	0|1|2|1	4	1	4	0|0|0|0|0|0	0.24	10	0.5
NleG1	sp|O43242|PSMD3_HUMAN	PSMD3	0|0|0|0|1|5	6	1	6	0|0|0|0|0|0	0.17	10	0.57
NleK	sp|Q6NZI2|PTRF_HUMAN	PTRF;FKSG13	0|0|0|0|7|5	12	2	6	0|0|0|0|0|0	0.33	20	0.41
NleG1	tr|J3KT73|J3KT73_HUMAN	RPL38	0|0|2|4|1|1	8	1.33	6	0|0|0|0|0|0	0.33	13.33	0.43
NleG8	tr|M0R210|M0R210_HUMAN	RPS16;hCG_43353	0|0|2|2	4	1	4	0|0|0|0|0|0	0.48	10	0.35
NleG8	tr|E9PSF4|E9PSF4_HUMAN	RPS3	0|0|0|4	4	1	4	0|0|0|0|0|0	0.25	10	0.48
NleG1	tr|H7C4G5|H7C4G5_HUMAN	RUVBL1	0|0|7|0|0|0	7	1.17	6	0|0|0|0|0|0	0.17	11.67	0.57
NleG1	tr|M0R0Y3|M0R0Y3_HUMAN	RUVBL2	0|1|24|1|0|0	26	4.33	6	0|0|0|0|0|0	0.17	43.33	0.56
NleG1	sp|Q9Y230|RUVB2_HUMAN	RUVBL2;INO80J;TIP48;TIP49B;CGI-46	0|0|5|1|0|0	6	1	6	0|0|0|0|0|0	0.17	10	0.57
NleG1	tr|D6RFM5|D6RFM5_HUMAN	SDHA	1|0|1|1|3|2	8	1.33	6	0|0|0|0|0|0	0.33	13.33	0.44
NleA	tr|Q5QPE2|Q5QPE2_HUMAN	SEC23B	2|2|0|1	5	1.25	4	0|0|0|0|0|0	0.48	12.5	0.35
NleA	tr|G5EA31|G5EA31_HUMAN	SEC24C;hCG_19035	0|1|3|1	5	1.25	4	0|0|0|0|0|0	0.25	12.5	0.49
EspT	tr|D6RFI0|D6RFI0_HUMAN	SFXN1	2|1|0|1	4	1	4	0|0|0|0|0|0	0.24	10	0.5
NleG1	tr|D6RFI0|D6RFI0_HUMAN	SFXN1	1|0|2|2|0|2	7	1.17	6	0|0|0|0|0|0	0.48	11.67	0.35
NleG8	tr|D6RFI0|D6RFI0_HUMAN	SFXN1	0|0|2|3	5	1.25	4	0|0|0|0|0|0	0.49	12.5	0.33
NleG1	tr|S4R3N9|S4R3N9_HUMAN	SFXN3	1|0|3|3|1|2	10	1.67	6	0|0|0|0|0|0	0.49	16.67	0.31
NleG8	tr|S4R3N9|S4R3N9_HUMAN	SFXN3	0|0|1|3	4	1	4	0|0|0|0|0|0	0.25	10	0.49
NleG1	tr|M0QXM4|M0QXM4_HUMAN	SLC1A5	0|0|2|2|1|1	6	1	6	0|0|0|0|0|0	0.32	10	0.45
NleG1	sp|Q9UJS0|CMC2_HUMAN	SLC25A13;ARALAR2	0|0|1|2|2|2	7	1.17	6	0|0|0|0|0|0	0.48	11.67	0.35
NleG1	sp|P12235|ADT1_HUMAN	SLC25A4;ANT1	1|0|1|2|6|3	13	2.17	6	0|0|0|0|0|0	0.49	21.67	0.31
NleG8	sp|P12235|ADT1_HUMAN	SLC25A4;ANT1	0|0|5|1	6	1.5	4	0|0|0|0|0|0	0.25	15	0.48
NleC	sp|P05141|ADT2_HUMAN	SLC25A5;ANT2	0|1|2|2	5	1.25	4	0|0|0|0|0|0	0.48	12.5	0.35
NleA	sp|P12236|ADT3_HUMAN	SLC25A6;ANT3;CDABP0051	2|1|0|3	6	1.5	4	0|0|0|0|0|0	0.49	15	0.33
NleC	sp|P12236|ADT3_HUMAN	SLC25A6;ANT3;CDABP0051	0|0|1|6	7	1.75	4	0|0|0|0|0|0	0.25	17.5	0.48
NleG8	sp|P12236|ADT3_HUMAN	SLC25A6;ANT3;CDABP0051	0|0|6|4	10	2.5	4	0|0|0|0|0|0	0.5	25	0.26
NleG1	tr|F5GZS6|F5GZS6_HUMAN	SLC3A2	0|0|2|4|1|2	9	1.5	6	0|0|0|0|0|0	0.49	15	0.34
EspT	tr|J3KPF3|J3KPF3_HUMAN	SLC3A2;hCG_2016598	1|0|1|2	4	1	4	0|0|0|0|0|0	0.24	10	0.5
NleA	tr|J3KPF3|J3KPF3_HUMAN	SLC3A2;hCG_2016598	2|1|1|1	5	1.25	4	0|0|0|0|0|0	0.24	12.5	0.5
NleG1	tr|J3KPF3|J3KPF3_HUMAN	SLC3A2;hCG_2016598	0|0|1|2|3|2	8	1.33	6	0|0|0|0|0|0	0.49	13.33	0.34
NleG8	sp|Q01650|LAT1_HUMAN	SLC7A5;CD98LC;LAT1;MPE16	0|0|2|2	4	1	4	0|0|0|0|0|0	0.48	10	0.35
NleA	sp|P08107|HSP71_HUMAN	sp|P08107|HSP71_HUMAN	1|1|1|1	4	1	4	0|0|0|0|0|0	0	10	0.74
NleC	sp|P08107|HSP71_HUMAN	sp|P08107|HSP71_HUMAN	0|0|9|5	14	3.5	4	0|0|0|0|0|0	0.5	35	0.25
NleK	sp|Q9UQ35|SRRM2_HUMAN	SRRM2;KIAA0324;SRL300;SRM300;HSPC075	0|0|2|0|7|2	11	1.83	6	0|0|0|0|0|0	0.49	18.33	0.34
NleG8	tr|D6RCA5|D6RCA5_HUMAN	TARS	0|0|2|2	4	1	4	0|0|0|0|0|0	0.48	10	0.35
NleG1	tr|F5H282|F5H282_HUMAN	TCP1	1|0|1|0|5|4	11	1.83	6	0|0|0|0|0|0	0.33	18.33	0.41
NleG8	tr|F5GZ03|F5GZ03_HUMAN	TCP1	0|0|3|1	4	1	4	0|0|0|0|0|0	0.25	10	0.49
NleG1	tr|A0A0B4J1R6|A0A0B4J1R6_HUMAN	TKT	5|5|12|27|36|33	118	19.67	6	2|0|0|0|3|1	0.69	7.87	0.11
NleG8	tr|H7C0C1|H7C0C1_HUMAN	tr|H7C0C1|H7C0C1_HUMAN	0|0|2|2	4	1	4	0|0|0|0|0|0	0.48	10	0.35
EspT	tr|I3L2F9|I3L2F9_HUMAN	tr|I3L2F9|I3L2F9_HUMAN	3|5|0|1	9	2.25	4	0|0|0|0|0|0	0.5	22.5	0.28
NleA	tr|I3L2F9|I3L2F9_HUMAN	tr|I3L2F9|I3L2F9_HUMAN	0|1|1|2	4	1	4	0|0|0|0|0|0	0.24	10	0.5
NleG1	tr|I3L2F9|I3L2F9_HUMAN	tr|I3L2F9|I3L2F9_HUMAN	0|0|1|1|3|5	10	1.67	6	0|0|0|0|0|0	0.33	16.67	0.41
NleG8	tr|I3L2F9|I3L2F9_HUMAN	tr|I3L2F9|I3L2F9_HUMAN	0|0|3|3	6	1.5	4	0|0|0|0|0|0	0.5	15	0.3
NleG1	tr|F8VRZ4|F8VRZ4_HUMAN	TUBA1A	0|0|0|3|2|1	6	1	6	0|0|0|0|0|0	0.33	10	0.44
EspT	tr|F5H5D3|F5H5D3_HUMAN	TUBA1C	3|3|0|1	7	1.75	4	0|0|0|0|0|0	0.5	17.5	0.3
NleA	tr|F5H5D3|F5H5D3_HUMAN	TUBA1C	3|1|0|0	4	1	4	0|0|0|0|0|0	0.25	10	0.49
NleG1	tr|F5H5D3|F5H5D3_HUMAN	TUBA1C	1|0|4|5|2|3	15	2.5	6	0|0|0|0|0|0	0.66	25	0.16
NleG8	tr|F5H5D3|F5H5D3_HUMAN	TUBA1C	0|1|2|2	5	1.25	4	0|0|0|0|0|0	0.48	12.5	0.35
NleA	tr|C9JDS9|C9JDS9_HUMAN	TUBA4A	2|4|3|3	12	3	4	0|0|0|1|0|0	0.78	6	0.05
NleG1	tr|C9JDS9|C9JDS9_HUMAN	TUBA4A	3|0|5|7|5|8	28	4.67	6	0|0|0|1|0|0	0.8	9.33	0.04
NleG1	sp|Q9NY65|TBA8_HUMAN	TUBA8;TUBAL2	1|0|3|3|7|4	18	3	6	0|0|0|0|1|0	0.6	6	0.19
NleG1	tr|Q5JP53|Q5JP53_HUMAN	TUBB	1|0|7|8|4|4	24	4	6	0|0|0|0|0|1	0.65	8	0.18
EspT	tr|G3V2A3|G3V2A3_HUMAN	TUBB3	3|5|0|1	9	2.25	4	0|0|0|0|0|0	0.5	22.5	0.28
NleA	tr|G3V2A3|G3V2A3_HUMAN	TUBB3	1|0|2|3	6	1.5	4	0|0|0|0|0|0	0.49	15	0.33
NleG8	tr|G3V2A3|G3V2A3_HUMAN	TUBB3	0|0|5|4	9	2.25	4	0|0|0|0|0|0	0.5	22.5	0.26
NleG1	tr|G3V2A3|G3V2A3_HUMAN	TUBB3	1|2|5|8|5|6	27	4.5	6	0|0|0|0|0|0	0.83	45	0.03
EspT	sp|Q13509|TBB3_HUMAN	TUBB3;TUBB4	1|1|0|2	4	1	4	0|0|0|0|0|0	0.24	10	0.5
NleG8	sp|Q13509|TBB3_HUMAN	TUBB3;TUBB4	0|0|2|3	5	1.25	4	0|0|0|0|0|0	0.49	12.5	0.33
EspT	tr|M0R042|M0R042_HUMAN	TUBB4A	3|1|2|2	8	2	4	0|0|0|0|0|0	0.73	20	0.08
NleG1	tr|M0R042|M0R042_HUMAN	TUBB4A	0|2|5|5|2|4	18	3	6	0|0|0|0|0|0	0.82	30	0.04
NleG8	tr|M0R042|M0R042_HUMAN	TUBB4A	0|1|2|2	5	1.25	4	0|0|0|0|0|0	0.48	12.5	0.35
NleG8	sp|P49411|EFTU_HUMAN	TUFM	0|0|1|4	5	1.25	4	0|0|0|0|0|0	0.25	12.5	0.48
NleG1	sp|P31930|QCR1_HUMAN	UQCRC1	0|0|0|0|4|5	9	1.5	6	0|0|0|0|0|0	0.33	15	0.41
NleG8	sp|P31930|QCR1_HUMAN	UQCRC1	0|0|2|2	4	1	4	0|0|0|0|0|0	0.48	10	0.35
